# Supplementary material for: A novel privacy-preserving biometric authentication scheme
Source: PLoS One. 2023 May 25;18(5):e0286215. doi: 10.1371/journal.pone.0286215 (PMC10212112; doi:10.1371/journal.pone.0286215)
Supplement: S1 Data — (ZIP) [file pone.0286215.s001.zip]

Archive with 51 entries (46 files):
- Data/
- Data/Cuproof_system/
- __MACOSX/Data/._Cuproof_system
- Data/.DS_Store
- __MACOSX/Data/._.DS_Store
- Data/BAZKP_system/
- __MACOSX/Data/._BAZKP_system
- Data/Cuproof_system/.DS_Store
- __MACOSX/Data/Cuproof_system/._.DS_Store
- Data/Cuproof_system/trusted_setup.py
- __MACOSX/Data/Cuproof_system/._trusted_setup.py
- Data/Cuproof_system/fast_computation.py
- __MACOSX/Data/Cuproof_system/._fast_computation.py
- Data/Cuproof_system/__init__.py
- Data/Cuproof_system/zero_knowledge_transcript.py
- __MACOSX/Data/Cuproof_system/._zero_knowledge_transcript.py
- Data/Cuproof_system/__pycache__/
- __MACOSX/Data/Cuproof_system/.___pycache__
- Data/Cuproof_system/zero_knowledge_date_op.py
- __MACOSX/Data/Cuproof_system/._zero_knowledge_date_op.py
- Data/Cuproof_system/zero_knowledge_figure.py
- __MACOSX/Data/Cuproof_system/._zero_knowledge_figure.py
- Data/Cuproof_system/range_proof.py
- __MACOSX/Data/Cuproof_system/._range_proof.py
- Data/Cuproof_system/range_proof_time_figure.py
- __MACOSX/Data/Cuproof_system/._range_proof_time_figure.py
- Data/Cuproof_system/range_transcript_size_figure.py
- __MACOSX/Data/Cuproof_system/._range_transcript_size_figure.py
- Data/Cuproof_system/Find_Three_num.py
- __MACOSX/Data/Cuproof_system/._Find_Three_num.py
- Data/Cuproof_system/range_transcript.py
- __MACOSX/Data/Cuproof_system/._range_transcript.py
- Data/Cuproof_system/zeroKnowledge_proof.py
- __MACOSX/Data/Cuproof_system/._zeroKnowledge_proof.py
- Data/BAZKP_system/figure_time.py
- __MACOSX/Data/BAZKP_system/._figure_time.py
- Data/BAZKP_system/.DS_Store
- __MACOSX/Data/BAZKP_system/._.DS_Store
- Data/BAZKP_system/transcript.py
- __MACOSX/Data/BAZKP_system/._transcript.py
- Data/BAZKP_system/trusted_setup.py
- __MACOSX/Data/BAZKP_system/._trusted_setup.py
- Data/BAZKP_system/fast_computation.py
- __MACOSX/Data/BAZKP_system/._fast_computation.py
- Data/BAZKP_system/__init__.py
- Data/BAZKP_system/__pycache__/
- __MACOSX/Data/BAZKP_system/.___pycache__
- Data/BAZKP_system/date_op.py
- __MACOSX/Data/BAZKP_system/._date_op.py
- Data/BAZKP_system/Biometric_range.py
- __MACOSX/Data/BAZKP_system/._Biometric_range.py
