# Supplementary material for: A novel privacy-preserving biometric authentication scheme
Source: PLoS One. 2023 May 25;18(5):e0286215. doi: 10.1371/journal.pone.0286215 (PMC10212112; doi:10.1371/journal.pone.0286215)
Supplement: S1 Data — (ZIP) [file pone.0286215.s001.zip › Data/Cuproof_system/fast_computation.py]

import math

def fast_ex_mod(num,ex,mod):
    if ex==0:
        return 1
    b=num
    a=1
    if ex<0:
        ab_ex=-1*ex
    if ex>0:
        ab_ex=ex
    while ab_ex>0:
        if ab_ex%2==1:
            a=(a*b)%mod
            b=(b**2)%mod
            ab_ex=ab_ex//2
        if ab_ex%2==0:
            a=a
            b=(b**2)%mod
            ab_ex=ab_ex//2
    if ex>0:
        return a
    if ex<0:
        return inv_mod(a,mod)


def fast_mul_mod(num1,num2,mod):
    b=num1
    c=num2
    a=0
    while c>0:
        if c%2==1:
            a=(a+b)%mod
            b=(b+b)%mod
            c=c//2
        if c%2==0:
            a=a
            b=(b+b)%mod
            c=c//2
    return a


def inv_mod(b, p):
    if b < 0 or p <= b:
        b = b % p

    c, d = b, p
    uc, vc, ud, vd = 1, 0, 0, 1
    while c != 0:
        q, c, d = divmod(d, c) + (c,)
        uc, vc, ud, vd = ud - q * uc, vd - q * vc, uc, vc

    assert d == 1
    if ud > 0:
        return ud
    else:
        return ud + p


def gcd(a,b):

    if a<b:
        a,b = b,a
    r = a % b
    while r != 0:
        a,b = b,r
        r = a % b
        # coun+=1
        # print(coun)
    # print(b)
    return b

# c=fast_ex_mod(2,-3,15)
# print(c)
