# Supplementary material for: A novel privacy-preserving biometric authentication scheme
Source: PLoS One. 2023 May 25;18(5):e0286215. doi: 10.1371/journal.pone.0286215 (PMC10212112; doi:10.1371/journal.pone.0286215)
Supplement: S1 Data — (ZIP) [file pone.0286215.s001.zip › Data/Cuproof_system/zero_knowledge_transcript.py]

import trusted_setup
import zeroKnowledge_proof as Core
import time
proof_time_tank = []
verify_time_tank = []
v=2**8
vec_a=[2**4,0,0,0]
for o in range(0,100):
    n = trusted_setup.get_large_n()[0]
    vec_g = trusted_setup.get_group_elements(n)[0]
    vec_h = trusted_setup.get_group_elements(n)[1]
    g = trusted_setup.get_group_elements(n)[2]
    h = trusted_setup.get_group_elements(n)[3]
    time3=time.time()
    blind_vec=Core.get_blind_vector(n)
    time4=time.time()
    time_to_p1=time4-time3
    # print("vec_g:",vec_g)
    # print("vec_h:",vec_h)
    # print("g:",g)
    # print("h:",h)
    vec_s_l=blind_vec[0]
    vec_s_r=blind_vec[1]
    time5=time.time()
    p_1=Core.pro_first(n,vec_a,h,vec_g,vec_h,vec_s_l,vec_s_r)
    time6=time.time()
    time_to_p2=time6-time5
    # print(p_1)
    A=p_1[0]
    S=p_1[1]
    afa=p_1[2]
    rou=p_1[3]
    v_1=Core.ver_first(n)
    # print(v_1)
    y=v_1[0]
    z=v_1[1]
    vec_y=Core.get_vec_y(y)
    time7=time.time()
    get_x_t=Core.get_t1_t2(z,vec_a,vec_s_l,vec_s_r,vec_y)
    time8=time.time()
    time_to_p3=time8-time7
    # print(get_x_t)
    t1=get_x_t[0]
    t2=get_x_t[1]
    time9=time.time()
    p_2=Core.pro_sec(t1,t2,n,g,h,v)
    time10=time.time()
    time_to_p4=time10-time9
    # print(p_2)
    T1=p_2[0]
    T2=p_2[1]
    r=p_2[4]
    tao1=p_2[2]
    tao2=p_2[3]
    V=p_2[5]
    v_2=Core.ver_sec(n)
    # print(v_2)
    x=v_2
    time11=time.time()
    p_3=Core.pro_thi(x,z,vec_a,vec_s_r,vec_s_l,vec_y,tao1,tao2,afa,rou,r)
    time12=time.time()
    time_to_p5=time12-time11
    vec_l_u=p_3[0]
    vec_r_u=p_3[1]
    t=p_3[2]
    tao_x=p_3[3]
    miu=p_3[4]
    chongji=Core.chongji(vec_y)
    time1=time.time()
    v_3=Core.ver_check(T1,T2,V,A,S,vec_g,vec_h,vec_y,z,x,vec_l_u,vec_r_u,tao_x,t,chongji,g,h,miu,n)
    time2=time.time()
    # print(v_3)
    whole_p_time=time_to_p1+time_to_p2+time_to_p3+time_to_p4+time_to_p5
    proof_time_tank.append(whole_p_time)
    verify_time_tank.append(time2-time1)
    print("Verifier run time is:",time2-time1)
    print("Proover run time is:",whole_p_time)
print(verify_time_tank)
print(proof_time_tank)
with open("zero_know_verify_time_1.json",'w+') as j1:
    j1.write(str(verify_time_tank))
    j1.close()
with open("zero_know_proof_time_1.json","w+") as j2:
    j2.write(str(proof_time_tank))
    j2.close()
