# Supplementary material for: A novel privacy-preserving biometric authentication scheme
Source: PLoS One. 2023 May 25;18(5):e0286215. doi: 10.1371/journal.pone.0286215 (PMC10212112; doi:10.1371/journal.pone.0286215)
Supplement: S1 Data — (ZIP) [file pone.0286215.s001.zip › Data/Cuproof_system/zero_knowledge_date_op.py]

import json
whole_v_tank=[]
with open("zero_know_verify_time_1.json") as j1:
    a1=j1.read()
    j1.close()
c1=0
a1=eval(a1)
for i1 in a1:
    c1+=i1
c1=c1/100
print(c1)
whole_v_tank.append(c1)
with open("zero_know_verify_time_2.json") as j2:
    a2=j2.read()
    j2.close()
c2=0
a2=eval(a2)
for i2 in a2:
    c2+=i2
c2=c2/100
print(c2)
whole_v_tank.append(c2)
with open("zero_know_verify_time_3.json") as j3:
    a3=j3.read()
    j3.close()
c3=0
a3=eval(a3)
for i3 in a3:
    c3+=i3
c3=c3/100
print(c3)
whole_v_tank.append(c3)
with open("zero_know_verify_time_4.json") as j4:
    a4=j4.read()
    j4.close()
c4=0
a4=eval(a4)
for i4 in a4:
    c4+=i4
c4=c4/100
print(c4)
whole_v_tank.append(c4)
with open("zero_know_verify_time_5.json") as j5:
    a5=j5.read()
    j5.close()
c5=0
a5=eval(a5)
for i5 in a5:
    c5+=i5
c5=c5/100
print(c5)
whole_v_tank.append(c5)
with open("zero_know_verify_time_6.json") as j6:
    a6=j6.read()
    j6.close()
c6=0
a6=eval(a6)
for i6 in a6:
    c6+=i6
c6=c6/100
print(c6)
whole_v_tank.append(c6)
# with open("verify_time_14.json") as j7:
#     a7=j7.read()
#     j7.close()
# c7=0
# a7=eval(a7)
# for i7 in a7:
#     c7+=i7
# c7=c7/10000
# print(c7)
# whole_v_tank.append(c7)
# with open("verify_time_15.json") as j8:
#     a8=j8.read()
#     j8.close()
# c8=0
# a8=eval(a8)
# for i8 in a8:
#     c8+=i8
# c8=c8/10000
# print(c8)
# whole_v_tank.append(c8)
# with open("verify_time_16.json") as j9:
#     a9=j9.read()
#     j9.close()
# c9=0
# a9=eval(a9)
# for i9 in a9:
#     c9+=i9
# c9=c9/10000
# print(c9)
# whole_v_tank.append(c9)
# with open("verify_time_17.json") as j10:
#     a10=j10.read()
#     j10.close()
# c10=0
# a10=eval(a10)
# for i10 in a10:
#     c10+=i10
# c10=c10/10000
# print(c10)
# whole_v_tank.append(c10)
# with open("verify_time_18.json") as j11:
#     a11=j11.read()
#     j11.close()
# c11=0
# a11=eval(a11)
# for i11 in a11:
#     c11+=i11
# c11=c11/10000
# print(c11)
# whole_v_tank.append(c11)
# with open("verify_time_19.json") as j12:
#     a12=j12.read()
#     j12.close()
# c12=0
# a12=eval(a12)
# for i12 in a12:
#     c12+=i12
# c12=c12/10000
# print(c12)
# whole_v_tank.append(c12)
# whole_v_tank.append(0.8616412231345646)
# print(whole_v_tank)
with open("whole_zero_v_time.json","w+") as j13:
    j13.write(str(whole_v_tank))
    j13.close()
whole_p_tank=[]
with open("zero_know_proof_time_1.json") as j14:
    a14=j14.read()
    j14.close()
c14=0
a14=eval(a14)
for i14 in a14:
    c14+=i14
c14=c14/100
print(c14)
whole_p_tank.append(c14)
with open("zero_know_proof_time_2.json") as j15:
    a15=j15.read()
    j15.close()
c15=0
a15=eval(a15)
for i15 in a15:
    c15+=i15
c15=c15/100
print(c15)
whole_p_tank.append(c15)
with open("zero_know_proof_time_3.json") as j16:
    a16=j16.read()
    j16.close()
c16=0
a16=eval(a16)
for i16 in a16:
    c16+=i16
c16=c16/100
print(c16)
whole_p_tank.append(c16)
with open("zero_know_proof_time_4.json") as j17:
    a17=j17.read()
    j17.close()
c17=0
a17=eval(a17)
for i17 in a17:
    c17+=i17
c17=c17/100
print(c17)
whole_p_tank.append(c17)
with open("zero_know_proof_time_5.json") as j18:
    a18=j18.read()
    j18.close()
c18=0
a18=eval(a18)
for i18 in a18:
    c18+=i18
c18=c18/100
print(c18)
whole_p_tank.append(c18)
with open("zero_know_proof_time_6.json") as j19:
    a19=j19.read()
    j19.close()
c19=0
a19=eval(a19)
for i19 in a19:
    c19+=i19
c19=c19/100
print(c19)
whole_p_tank.append(c19)
# with open("proof_time_14.json") as j20:
#     a20=j20.read()
#     j20.close()
# c20=0
# a20=eval(a20)
# for i20 in a20:
#     c20+=i20
# c20=c20/10000
# print(c20)
# whole_p_tank.append(c20)
# with open("proof_time_15.json") as j21:
#     a21=j21.read()
#     j21.close()
# c21=0
# a21=eval(a21)
# for i21 in a21:
#     c21+=i21
# c21=c21/10000
# print(c21)
# whole_p_tank.append(c21)
# with open("proof_time_16.json") as j22:
#     a22=j22.read()
#     j22.close()
# c22=0
# a22=eval(a22)
# for i22 in a22:
#     c22+=i22
# c22=c22/10000
# print(c22)
# whole_p_tank.append(c22)
# with open("proof_time_17.json") as j23:
#     a23=j23.read()
#     j23.close()
# c23=0
# a23=eval(a23)
# for i23 in a23:
#     c23+=i23
# c23=c23/10000
# print(c23)
# whole_p_tank.append(c23)
# with open("proof_time_18.json") as j24:
#     a24=j24.read()
#     j24.close()
# c24=0
# a24=eval(a24)
# for i24 in a24:
#     c24+=i24
# c24=c24/10000
# print(c24)
# whole_p_tank.append(c24)
# with open("proof_time_19.json") as j25:
#     a25=j25.read()
#     j25.close()
# c25=0
# a25=eval(a25)
# for i25 in a25:
#     c25+=i25
# c25=c25/10000
# print(c25)
# whole_p_tank.append(c25)
# whole_p_tank.append(0.88243484231231564)
# print(whole_p_tank)
with open("whole_bio_p_time.json","w+") as j26:
    j26.write(str(whole_p_tank))
    j26.close()
