# Supplementary material for: A novel privacy-preserving biometric authentication scheme
Source: PLoS One. 2023 May 25;18(5):e0286215. doi: 10.1371/journal.pone.0286215 (PMC10212112; doi:10.1371/journal.pone.0286215)
Supplement: S1 Data — (ZIP) [file pone.0286215.s001.zip › Data/Cuproof_system/zero_knowledge_figure.py]

with open("whole_range_p_time.json") as p1:
    ptime=p1.read()
    p1.close()
ptime=eval(ptime)
ptime1=[]
vtime1=[]
time__=[10,15,20,25,30,35]
# for t in range(0,6):
#     time__.append(0.1*t)
for i in ptime:
    ptime1.append(i*1000)
with open("whole_range_v_time.json") as v1:
    vtime=v1.read()
    v1.close()
vtime=eval(vtime)
for j in vtime:
    vtime1.append(j*1000)
print(vtime1)
from matplotlib import pyplot as plt
fig=plt.figure(dpi=128,figsize=(10,6))
# plt.plot(ptime,c='red')
plt.plot([1,2,3,4,5,6],ptime1,c='red',label='Proving time')
plt.plot([1,2,3,4,5,6],ptime1,'rs')
plt.plot([1,2,3,4,5,6],vtime1,c='blue',label='Verification time')
plt.plot([1,2,3,4,5,6],vtime1,'b^')
plt.legend(loc = 'upper right')
y_index=['10','15','20','25','30','35']
x_index=['8','16','32','64','128','256']
plt.xticks([1,2,3,4,5,6],x_index)
plt.yticks(time__,y_index)
# y_index=['1','100','200','300','400','500','600','700','800','900']
plt.title("",fontsize=24)
plt.xlabel("Interval of range proof(bits)")
plt.ylabel("ms",fontsize=16)
# plt.tick_params(axis="both",which="major",labelsize=16)
plt.grid(True)
plt.savefig('new_range_time.jpg')
plt.show()
