# Supplementary material for: A novel privacy-preserving biometric authentication scheme
Source: PLoS One. 2023 May 25;18(5):e0286215. doi: 10.1371/journal.pone.0286215 (PMC10212112; doi:10.1371/journal.pone.0286215)
Supplement: S1 Data — (ZIP) [file pone.0286215.s001.zip › Data/Cuproof_system/range_transcript_size_figure.py]

# with open("whole_bio_p_time.json") as p1:
#     ptime=p1.read()
#     p1.close()
# ptime=eval(ptime)
# ptime1=[5.561,5.462,5.681,5.382,5.763,5.751]
# vtime1=[]
# time__=[2,4,6,8,10,12]
# for t in range(0,6):
#     time__.append(0.1*t)
# for i in ptime:
#     ptime1.append(i*1000)
# with open("whole_zero_v_time.json") as v1:
#     vtime=v1.read()
#     v1.close()
# vtime=eval(vtime)
# for j in vtime:
#     vtime1.append(j*1000)
# print(vtime1)
from matplotlib import pyplot as plt
fig=plt.figure(dpi=128,figsize=(10,6))
# plt.plot(ptime,c='red')
plt.plot([1,2,3,4,5,6],ptime1,c='green')
plt.plot([1,2,3,4,5,6],ptime1,'gs')
# plt.plot([1,2,3,4,5,6],vtime1,c='blue',label='Verification time')
# plt.plot([1,2,3,4,5,6],vtime1,'b^')
y_index=['2','4','6','8','10','12']
x_index=['64','128','256','512','1024','2048']
plt.xticks([1,2,3,4,5,6],x_index)
plt.yticks(time__,y_index)
# y_index=['1','100','200','300','400','500','600','700','800','900']
plt.title("",fontsize=24)
plt.xlabel("范围证明的区间(bits)")
plt.ylabel("KB",fontsize=16)
# plt.tick_params(axis="both",which="major",labelsize=16)
plt.grid(True)
plt.savefig('new_sizezl.jpg')
plt.show()
