# Supplementary material for: A novel privacy-preserving biometric authentication scheme
Source: PLoS One. 2023 May 25;18(5):e0286215. doi: 10.1371/journal.pone.0286215 (PMC10212112; doi:10.1371/journal.pone.0286215)
Supplement: S1 Data — (ZIP) [file pone.0286215.s001.zip › Data/Cuproof_system/Find_Three_num.py]

import random
import pyunit_prime
import math
import fast_computation
def find_x0(p):
    print("move to find_xo")
    while True:
        i=random.randint(0,p)
        # for i in range(0,p):
        print("i:",i)
        tar_f=fast_computation.fast_ex_mod(i,int(((p-1)/2)),p)
        # tar_f=(i**int(((p-1)/2)))%p
        if tar_f==p-1:
            f=i
            print("f is :",f)
            break
    print("i is over")
    k=int((p-1)/4)
    x=fast_computation.fast_ex_mod(f,k,p)
    # x=(f**k)%p
    return x
def euc_(p,x):
    print("move to euc")
    a=0
    lar=p
    lit=x
    while True:
        a=lar%lit
        lar=lit
        lit=a
        if a<((p)**(1/2)):
            break
        print("euc")
    tar_y=int((p-lit**2)**(1/2))
    tar_x=int(lit)
    return tar_y,tar_x
def two_sqr(p):
    if p%4!=1:
        # print("No representation!")
        return
    # k_q=get_q_k(p)
    x_o=find_x0(p)
    x_y=euc_(p,x_o)
    return x_y

def get_three_num(n):
    check_sqr=math.sqrt(n)
    another_check_sqr=math.sqrt(n-4)
    if another_check_sqr-math.floor(another_check_sqr)==0.0:
        return [int(another_check_sqr),2,0]
    if check_sqr-math.floor(check_sqr)==0.0:
        return [int(check_sqr),0,0]
    while True:
        print("num")
        x=random.randint(0,math.floor(n**(1/2)))
        p=n-x**2
        if pyunit_prime.is_prime(p):
            break
    print("p:",p)
    y_z=two_sqr(p)
    tar=[x,y_z[0],y_z[1]]
    return tar

# a=two_sqr(13)
# print(a)
a=get_three_num((30)*4+1)
print(a)
