# Supplementary material for: A novel privacy-preserving biometric authentication scheme
Source: PLoS One. 2023 May 25;18(5):e0286215. doi: 10.1371/journal.pone.0286215 (PMC10212112; doi:10.1371/journal.pone.0286215)
Supplement: S1 Data — (ZIP) [file pone.0286215.s001.zip › Data/Cuproof_system/range_transcript.py]

import random
import trusted_setup
import range_proof as Core
import time
import base64
import pyunit_prime
import Find_Three_num as ftn
import json
proof_time_tank = []
verify_time_tank = []
for o in range(0,10000):
     def get_prime():
         while True:
             n=pyunit_prime.get_large_prime_length(4)
             if n<1024:
                 print(n)
                 return n
p=pyunit_prime.get_large_prime_length(5)
q=pyunit_prime.get_large_prime_length(5)
n=q*p
print("p:",p)
print("q:",q)
print("n:",n)
prooVing=[]
a=0
b=32
v=30
vec_d=[11,0,0,3,0,0]
# vec_d=ftn.get_three_num(4*v-4*a+1)+ftn.get_three_num(4*b-4*v+1)
# print("vec_d:",vec_d)
# prime_num=pyunit_prime.get_large_prime_length(3)
# commn_make=Core.get_cyclic(P_prime)

# comm_group_mod_p=commn_make[1]
# comm_group=commn_make[0]
# sec_make=Core.get_cyclic(q_prime)
# sec_group_mod_q=sec_make[1]
# sec_group=sec_make[0]
# n=15
# vec_g=[2,4,7,7,11,13]
# vec_h=[8,11,13,7,2,11]
# g=14
# h=7
iniAllOne=trusted_setup.get_large_n()
n=iniAllOne[0]
iniAllTwo=trusted_setup.get_group_elements(n)


vec_g=iniAllTwo[1]
vec_h=iniAllTwo[0]
g=iniAllTwo[2]
h=iniAllTwo[3]
# if com_len<=sec_len:
#     chose_num=com_len
#     # ele_choose_group=comm_group
#     # chose_num=com_len
# else:
#     chose_num=sec_len
#     # ele_choose_group=sec_group
#     # chose_num=sec_len
# for i in range(0,6):
#     b1=random.randint(0,chose_num-1)
#     tar=2**b1
#     vec_g.append(tar)
# for i in range(0,6):
#     b2=random.randint(0,chose_num-1)
#     tar=2**b2
#     vec_h.append(tar)
# for i in range(0,2):
#     if i==0:
#         b3=random.randint(0,chose_num-1)
#         g=2**b3
#     else:
#         b4 = random.randint(0, chose_num - 1)
#         h = 2**b4
time3=time.time()
blind_vec=Core.get_blind_vector(n)
time4=time.time()
time_to_p1=time4-time3
print("vec_g:",vec_g)
print("vec_h:",vec_h)
print("g:",g)
print("h:",h)
vec_bs_l=blind_vec[1]
vec_bs_r=blind_vec[0]
time5=time.time()
p_1=Core.pro_first(n,vec_d,h,vec_g,vec_h,vec_bs_l,vec_bs_r)
time6=time.time()
time_to_p2=time6-time5
# print(p_1)
A=p_1[0]
S=p_1[1]
prooVing.append(A)
prooVing.append(S)
afa=p_1[2]
rou=p_1[3]
print("A",A)
print("S",S)

v_1=Core.ver_first(n)
# print(v_1)
y=v_1[0]
z=v_1[1]
vec_y=Core.get_vec_y(y)
time7=time.time()
get_x_t=Core.get_t1_t2(z,vec_d,vec_bs_l,vec_bs_r,vec_y)
time8=time.time()
time_to_p3=time8-time7
# print(get_x_t)
t1=get_x_t[0]
t2=get_x_t[1]
time9=time.time()
p_2=Core.pro_sec(t1,t2,n,g,h,v)
time10=time.time()
time_to_p4=time10-time9
# print(p_2)
T1=p_2[0]
T2=p_2[1]
r1=p_2[2]
r2=p_2[3]
V=p_2[4]
tao1=p_2[5]
tao2=p_2[6]
r=p_2[7]
print("T1",T1)
print("T2",T2)
prooVing.append(T1)
prooVing.append(T2)
print("V",V)
v_2=Core.ver_sec(n)
# print(v_2)
x=v_2
time11=time.time()
p_3=Core.pro_thi(x,z,vec_d,vec_bs_r,vec_bs_l,vec_y,tao1,tao2,afa,rou,r1,r2)
time12=time.time()
time_to_p5=time12-time11
vec_l_u=p_3[0]
vec_r_u=p_3[1]
t=p_3[2]
tao_x=p_3[3]
miu=p_3[4]
prooVing.append(vec_l_u)
prooVing.append(vec_r_u)
prooVing.append(t)
prooVing.append(tao_x)
prooVing.append(miu)
print("vecL",vec_l_u)
print("vecR",vec_r_u)
print("t",t)
print("taoX",tao_x)
print("miu",miu)
chongji=Core.chongji(vec_y)
time1=time.time()
v_3=Core.ver_check(T1,T2,V,A,S,vec_g,vec_h,vec_y,z,x,vec_l_u,vec_r_u,tao_x,t,chongji,g,h,miu,a,b,n)
time2=time.time()
print(v_3)
whole_p_time=time_to_p1+time_to_p2+time_to_p3+time_to_p4+time_to_p5
# proof_time_tank.append(whole_p_time)
# verify_time_tank.append(time2-time1)
print("Verifier run time is:",time2-time1)
print("Proover run time is:",whole_p_time)
# print(verify_time_tank)
# # print(proof_time_tank)
# # # finnal_p_tank=[]
# # # finnal_v_tank=[]
# # with open("verify_time_2_256.json",'w+') as j1:
# #     j1.write(str(verify_time_tank))
# #     j1.close()
# # with open("proof_time_2_256.json","w+") as j2:
# #     j2.write(str(proof_time_tank))
# #     j2.close()

# enc=base64.b64encode()
# print("en:",enc)
with open("provingSize.txt","a") as a:
    for i in prooVing:
        a.write(str(base64.b64encode(str(i).encode("utf-8"))))
        a.write('\n')
    a.close();
