# Supplementary material for: A novel privacy-preserving biometric authentication scheme
Source: PLoS One. 2023 May 25;18(5):e0286215. doi: 10.1371/journal.pone.0286215 (PMC10212112; doi:10.1371/journal.pone.0286215)
Supplement: S1 Data — (ZIP) [file pone.0286215.s001.zip › Data/Cuproof_system/zeroKnowledge_proof.py]

import fast_computation
import random
def get_vec_y(y):
    print("move to get_vec_y")
    vec_y=[]
    for i in range(0,4):
        vec_y.append((y*(i+1)))
    print("vector y  is:",vec_y)
    return vec_y
def chongji(vec_y):
    print("move to chongji")
    res=0
    for i in range(0,4):
        a=(vec_y[i]*vec_y[i])
        res=res+a
    print("chongji is:",res)
    return res
# def get_inverse(ele,group_order):
#     print("move to get_inverse")
#     binary_=bin(ele)
#     binary_len=len(binary_)-3
#     final=group_order-binary_len
#     return 2**final

    # i=0
    # while True:
    #     ele=ele/2
    #     i+=1
    #     print("i:",i)
    #     if ele==1:
    #         break
    # return (2**(group_order-i))%group_mode
    # for i in range(0,len(group)):
    #     if (ele*group[i])%group_mode==1:
    #         return group[i]
# def get_cyclic(order):
#     print("move to get_cyclic")
#     return order,(2**order)-1
def get_blind_vector(n):
    print("move to get_blind_vector")
    vec_s_l=[]
    vec_s_r=[]
    for i in range(0,4):
        vec_s_l.append(random.randint(0,n-1))
        vec_s_r.append(random.randint(0,n-1))
    print("vec_s_r:",vec_s_r)
    print("vec_s_l:",vec_s_l)
    return vec_s_r,vec_s_l
def pro_first(n,vec_a,h,vec_g,vec_h,vec_s_l,vec_s_r):
    print("move to p first")
    afa=random.randint(0,n-1)
    a_ = fast_computation.fast_mul_mod(fast_computation.fast_ex_mod(vec_g[0], vec_a[0], n),
                                       fast_computation.fast_ex_mod(vec_h[0], vec_a[0], n), n)
    b_ = fast_computation.fast_mul_mod(fast_computation.fast_ex_mod(vec_g[0], vec_s_l[0], n),
                                       fast_computation.fast_ex_mod(vec_h[0], vec_s_r[0], n), n)
    for i in range(1,4):
        # if i <=2:
        to_mul_1 = fast_computation.fast_mul_mod(fast_computation.fast_ex_mod(vec_g[i], vec_a[i], n),
                                                 fast_computation.fast_ex_mod(vec_h[i], vec_a[i], n), n)
        a_ = fast_computation.fast_mul_mod(a_, to_mul_1, n)
            # a=(a*((vec_g[i]**vec_a[i])%group_p_mod_num)*((vec_h[i]**vec_a[i])%group_p_mod_num))%group_p_mod_num
        # else:
        # a_+=vec_g[i]*vec_a[i]*2+vec_h[i]*vec_a[i]*2
            # a=(a*((vec_g[i]**(2*vec_a[i]))%group_p_mod_num)*((vec_h[i]**(2*vec_a[i]))%group_p_mod_num))%group_p_mod_num
    a_ = fast_computation.fast_mul_mod(a_, fast_computation.fast_ex_mod(h, afa, n), n)
    A = a_
    # A=((h**afa)*a)%group_p_mod_num
    rou=random.randint(0,n-1)
    # print("inisial b:",b_)
    for j in range(1,4):
        # print("befor:",(len(bin(vec_g[j]))-3)*vec_s_l[j])
        # print((len(bin(vec_g[j]))-3),"",vec_s_l[j])
        # print("after:",(len(bin(vec_h[j]))-3)*vec_s_r[j])
        # print((len(bin(vec_h[j]))-3),"",vec_s_r[j])
        to_mul_2 = fast_computation.fast_mul_mod(fast_computation.fast_ex_mod(vec_g[j], vec_s_l[j], n),
                                                 fast_computation.fast_ex_mod(vec_h[j], vec_s_r[j], n), n)
        b_ = fast_computation.fast_mul_mod(b_, to_mul_2, n)
        # print("run b:",b_)
    b_ = fast_computation.fast_mul_mod(b_, fast_computation.fast_ex_mod(h, rou, n), n)
    # print("b_ before:",b_)

        # b=(b*((vec_g[j]**vec_s_l[j])%group_p_mod_num)*((vec_h[j]**vec_s_r[j])%group_p_mod_num))%group_p_mod_num
    # print("b_ after:",b_)
    S = b_
    # S=(((h**rou)%group_p_mod_num)*b)%group_p_mod_num
    print("A:",A)
    print("S:",S)
    print("afa:",afa)
    print("rou:",rou)
    return A,S,afa,rou
def ver_first(n):
    print("move to v first")
    y=random.randint(1,n-1)
    z=random.randint(1,n-1)
    print("y:",y)
    print("z:",z)
    return y,z
def get_t1_t2(z,vec_a,vec_s_l,vec_s_r,vec_y):
    print("move to get_t1_t2")
    t1=0
    t2=0
    for i in range(0,4):
        t2=(t2+(vec_s_l[i]*vec_s_r[i]))
    for j in range(0,4):
        # if j <=2:
        t1=(t1+(z*vec_a[j]*vec_s_r[j]-vec_y[j]*vec_s_r[j]+z*vec_s_l[j]*vec_a[j]+vec_s_l[j]*vec_y[j]))
        # else:
        #     t1 = (t1 + (2*z * vec_a[j] * vec_s_r[j] - vec_y[j] * vec_s_r[j] + 2*z * vec_s_l[j] * vec_a[j] + vec_s_l[j] *
        #                 vec_y[j])) % p
    print("t1:",t1)
    print("t2:",t2)
    return t1,t2
def pro_sec(t1,t2,n,g,h,v):
    print("move to p sec")
    tao1=random.randint(0,n-1)
    tao2=random.randint(0,n-1)
    r=random.randint(0,n-1)
    V=fast_computation.fast_mul_mod(fast_computation.fast_ex_mod(h,r,n),fast_computation.fast_ex_mod(g,v,n),n)
    # V=(((g**v)%sec_group_mod_num)*((h**r)%sec_group_mod_num))%sec_group_mod_num
    # r1=(4*r)%p
    # r2=(-4*r)%p
    T1 = fast_computation.fast_mul_mod(fast_computation.fast_ex_mod(h, tao1, n), fast_computation.fast_ex_mod(g, t1, n),
                                       n)
    T2 = fast_computation.fast_mul_mod(fast_computation.fast_ex_mod(h, tao2, n), fast_computation.fast_ex_mod(g, t2, n),
                                       n)
    # T1=(((g**t1)%sec_group_mod_num)*((h**tao1)%sec_group_mod_num))%sec_group_mod_num
    # T2=(((g**t2)%sec_group_mod_num)*((h**tao2)%sec_group_mod_num))%sec_group_mod_num
    print("T1:",T1," T2:",T2,"tao1:",tao1," tao2:",tao2," r:",r,"V:",V)
    return T1,T2,tao1,tao2,r,V
def ver_sec(n):
    print("move to ver_sec")
    x=random.randint(1,n-1)
    print("x:",x)
    return x
def pro_thi(x,z,vec_a,vec_s_r,vec_s_l,vec_y,tao1,tao2,afa,rou,r):
    print("move to pro_thi")
    vec_l=[]
    vec_r=[]
    t=0
    for i in range(0,4):
        # if i <=2:
        tar1=(z*vec_a[i]-vec_y[i]+x*vec_s_l[i])
        vec_l.append(tar1)
        # else:
        #     tar1=(2*z*vec_a[i]-vec_y[i]+x*vec_s_l[i])
        #     vec_l.append(tar1)
    for j in range(0,4):
        # if j <=2:
        tar2=(z*vec_a[j]+vec_y[j]+x*vec_s_r[j])
        vec_r.append(tar2)
        # else:
        #     tar2=(2*z*vec_a[j]+vec_y[j]+x*vec_s_r[j])
        #     vec_r.append(tar2)
    for k in range(0,4):
        t=(t+vec_l[k]*vec_r[k])
    tao_x=(tao2*(x**2)+tao1*x+(z**2)*r)
    miu=(afa*z+rou*x)
    print("vec_l:",vec_l)
    print("vec_r:",vec_r)
    print("t:",t)
    print("tao_x:",tao_x)
    print("miu:",miu)
    return vec_l,vec_r,t,tao_x,miu
def ver_check(T1,T2,V,A,S,vec_g,vec_h,vec_y,z,x,vec_l,vec_r,tao_x,t,chongji,g,h,miu,n):
    print("move to final")
    # print("f1")
    # V1=4*V+(g*(4*a-1)).invert()
    # print("V1:",V1)
    # V1=(((((V*get_inverse((g**a),q))%group_q_mod)**4)%group_q_mod)*g)%group_q_mod
    # to_v2_1=(get_inverse(V,sec_group,group_q_mod)**4)
    # to_v2_2=g**(4*b+1)
    # print("a:",a)
    # print("b:",b)
    # print("(4*b+1)",(4*b+1))
    # print("inverse V:", get_inverse(V, sec_group, group_q_mod))
    # print("to_v2_1:",to_v2_1)
    # print("to_v2_2:",to_v2_2)
    # V2=(to_v2_1*to_v2_2)%group_q_mod
    # print("f2")
    # V2=g*(4*b+1)+(V*4).invert()
    # print("V2:",V2)
    # V2=(((g**(4*b+1))%group_q_mod)*((get_inverse(V,q)**4)%group_q_mod))%group_q_mod
    # print("V1:",V1)
    # print("V2:",V2)
    check1 = fast_computation.fast_mul_mod(fast_computation.fast_ex_mod(A, z, n), fast_computation.fast_ex_mod(S, x, n),
                                           n)
    # check1=(((A**z)%group_p_mod)*((S**x)%group_p_mod))%group_p_mod
    for i in range(0,4):
        tar = fast_computation.fast_mul_mod(
            fast_computation.inv_mod(fast_computation.fast_ex_mod(vec_g[i], vec_y[i], n), n),
            fast_computation.fast_ex_mod(vec_h[i], vec_y[i], n), n)
        check1 = fast_computation.fast_mul_mod(check1, tar, n)
        # c1=(((vec_g[i]**(-vec_y[i]%p))%group_p_mod)*((vec_h[i]**(vec_y[i]))%group_p_mod))%group_p_mod
        # check1=(check1*c1)%group_p_mod
    print("check1:",check1)
    # print("p:",p)
    check2=fast_computation.fast_ex_mod(h,miu,n)
    # print("P=",check1)
    # P_check=(h**miu)%group_p_mod
    for j in range(0,4):
        tar3 = fast_computation.fast_mul_mod(fast_computation.fast_ex_mod(vec_g[j], vec_l[j], n),
                                             fast_computation.fast_ex_mod(vec_h[j], vec_r[j], n), n)
        check2 = fast_computation.fast_mul_mod(check2, tar3, n)
        # p_c=((vec_g[j]**(vec_l[j]%p))*(vec_h[j]**(vec_r[j]%p)))%group_p_mod
        # P_check=(P_check*p_c)%group_p_mod
    # print("p computed:",P_check)
    print("check2:",check2)
    if check1!=check2:
        print("Something wrong with l or r")
        return False
    check3 = fast_computation.fast_mul_mod(fast_computation.fast_ex_mod(g, t, n),
                                           fast_computation.fast_ex_mod(h, tao_x, n), n)
    check4_1=fast_computation.fast_mul_mod(fast_computation.fast_ex_mod(T1,x,n),fast_computation.fast_ex_mod(T2,x**2,n),n)
    check4_2=fast_computation.fast_mul_mod(fast_computation.fast_ex_mod(V,z**2,n),fast_computation.fast_ex_mod(g,-chongji,n),n)
    check4=fast_computation.fast_mul_mod(check4_1,check4_2,n)
    print("check3:",check3)
    print("check4:",check4)
    # eq_1=(((g**t)%group_q_mod)*((h**tao_x)%group_q_mod))%group_q_mod
    # eq_2=(((g**((-chongji)%q))%group_q_mod)*((T1**x)%group_q_mod)*((T2**(x**2))%group_q_mod)*((V1**(z**2))%group_q_mod)*((V2**(4*(z**2)))%group_q_mod))%group_q_mod
    # print("eq_1:",eq_1)
    # print("eq_2",eq_2)
    if check3!=check4:
        print("Something wrong with equation!")
        return False
    eq_3=0
    for k in range(0,4):
        eq_3c=(vec_l[k]*vec_r[k])
        eq_3=(eq_3+eq_3c)
    # print("eq_3:",eq_3)
    if t!=eq_3:
        print("t is not the result of the inner product of l and r!")
        return False
    return True
