# Supplementary material for: A novel privacy-preserving biometric authentication scheme
Source: PLoS One. 2023 May 25;18(5):e0286215. doi: 10.1371/journal.pone.0286215 (PMC10212112; doi:10.1371/journal.pone.0286215)
Supplement: S1 Data — (ZIP) [file pone.0286215.s001.zip › Data/BAZKP_system/figure_time.py]

# with open("whole_bio_p_time.json") as p1:
#     ptime=p1.read()
#     p1.close()
# ptime=eval(ptime)
# with open("whole_range_p_time.json") as p2:
#     pRange=p2.read()
#     p2.close()
# pRangeTime=eval(pRange)
# ptime1=[]
# vtime1=[]
# ptime1=[53.26,53.66,54.65,53.34,53.61,53.22]
# vtime1=[123.6,123.7,123.6,123.5,123.3,123.1]
# time__=[40,60,80,100,120,140]
# ptime1=[76.14,76.03,77.70,76.17,75.70,75.64]
# vtime1=[140.44,140.43,140.11,139.71,139.57,139.10]
# time__=[60,80,100,120,140,160]
# for t in range(0,6):
#     time__.append(0.1*t)
# for i in range(0,6):
#     ptime1.append(ptime[i]+pRangeTime[i]*1000)
# # with open("whole_bio_v_time.json") as v1:
# # #     vtime=v1.read()
# # #     v1.close()
# # vtime=eval(vtime)
# with open("whole_range_v_time.json") as v2:
#     vRange=v2.read()
#     v2.close()
# vRangeTime=eval(vRange)
# for j in range(0,6):
#     vtime1.append(vtime[j]+vRangeTime[j]*1000)

print(vtime1)
print(ptime1)
from matplotlib import pyplot as plt
fig=plt.figure(dpi=128,figsize=(10,6))
# plt.plot(ptime,c='red')
plt.plot([1,2,3,4,5,6],ptime1,c='red',label='Proving time')
plt.plot([1,2,3,4,5,6],ptime1,'rs')
plt.plot([1,2,3,4,5,6],vtime1,c='blue',label='Verification time')
plt.plot([1,2,3,4,5,6],vtime1,'b^')
plt.legend(loc = 'upper right')
y_index=['60','80','100','120','140','160']
x_index=['2000','3000','4000','5000','6000','7000']
plt.xticks([1,2,3,4,5,6],x_index)
plt.yticks(time__,y_index)
# y_index=['1','100','200','300','400','500','600','700','800','900']
plt.title("",fontsize=24)
plt.xlabel("The Euclidean Distance between two fingerprint vectors")
plt.ylabel("ms",fontsize=16)
# plt.tick_params(axis="both",which="major",labelsize=16)
plt.grid(True)
plt.savefig('BioEuclideanDis.jpg')
plt.show()
