# Supplementary material for: A novel privacy-preserving biometric authentication scheme
Source: PLoS One. 2023 May 25;18(5):e0286215. doi: 10.1371/journal.pone.0286215 (PMC10212112; doi:10.1371/journal.pone.0286215)
Supplement: S1 Data — (ZIP) [file pone.0286215.s001.zip › Data/BAZKP_system/transcript.py]

import trusted_setup
import Biometric_range as Core
import fast_computation as fp
import random
import time
p_time_tank=[]
v_time_tank=[]
# for i in range(0,10000):

vec_w=[0,1,0,1,0,0,1,0,1,0,0,1,0,1,0,0,1,0,1,0,0,1,0,1,0,0,1,0,1,0]
vec_w_=[1,0,1,0,1,1,0,1,0,1,1,0,1,0,1,1,0,1,0,1,1,0,1,0,1,1,0,1,0,1]

n=len(vec_w)
vec_d=[]
for i in range(0,n):
    vec_d.append(vec_w[i]-vec_w_[i])

modulus=trusted_setup.get_large_n()[0]
vec_g=trusted_setup.get_group_elements(n,modulus)[0]
vec_h=trusted_setup.get_group_elements(n,modulus)[1]
g=trusted_setup.get_group_elements(n,modulus)[2]
h=trusted_setup.get_group_elements(n,modulus)[3]
print("modulus:",modulus)
print("vec_g:", vec_g)
print("vec_h:", vec_h)
print("g:", g)
print("h:", h)

v=0
for j in vec_d:
    v+=(j**2)
print("v:",v)
r=random.randint(0,modulus)
V=fp.fast_mul_mod(fp.fast_ex_mod(g,v,modulus),fp.fast_ex_mod(h,r,modulus),modulus)

blind_vec=Core.get_blinding_vector(modulus,n)
vec_bs_l=blind_vec[1]
vec_bs_r=blind_vec[0]


p_1=Core.prover_first(vec_g,vec_h,vec_bs_l,vec_bs_r,h,vec_w,vec_w_,vec_d,modulus)


W=p_1[0]
D=p_1[1]
S=p_1[2]
K=p_1[3]
gama=p_1[4]
belta=p_1[5]
rou=p_1[6]
fama=p_1[7]
W_=p_1[8]
yuan=p_1[9]
print("W",W)
print("D",D)
print("S",S)
print("K",K)
print("W'",W_)

v_time1=time.time()
v_1=Core.verifier_first(modulus)
v_time2=time.time()

y=v_1[0]
z=v_1[1]
c=v_1[2]
print("y:",y,"z:",z,"c:",c)

vec_y=Core.get_vector_y(y,n)
print("vec_y:",vec_y)

chongji=Core.get_chongji(vec_y)

p_time3=time.time()
p_2=Core.prover_second(gama,belta,fama,yuan,c,vec_d,vec_y,vec_bs_l,vec_bs_r,modulus,z,g,h)
p_time4=time.time()

e=p_2[2]
T1=p_2[0]
T2=p_2[1]
tao_1=p_2[3]
tao_2=p_2[4]
print("T1",T1)
print("T2",T2)
print("e",e)

v_time3=time.time()
v_2=Core.verifier_second(modulus)
v_time4=time.time()
x=v_2

p_time5=time.time()
p_3=Core.prover_third(vec_d,vec_y,vec_bs_l,vec_bs_r,tao_1,tao_2,r,belta,rou,x,z)
p_time6=time.time()

tao_x=p_3[0]
miu=p_3[1]
vec_l=p_3[3]
vec_r=p_3[4]
t=p_3[2]
print("taox",tao_x)
print("miu",miu)
print("vecL",vec_l)
print("vecR",vec_r)
print("t",t)
v_f=Core.verifier_fin(g,h,D,S,W,W_,K,V,vec_g,vec_h,vec_l,vec_r,vec_y,z,x,c,e,t,chongji,tao_x,modulus,miu,T1,T2)
# p_whole_time=(p_time2-p_time1)+(p_time4-p_time3)+(p_time6-p_time5)
# v_whole_time=(v_time2-v_time1)+(v_time4-v_time3)+(v_time6-v_time5)
# p_time_tank.append(p_whole_time)
# v_time_tank.append(v_whole_time)
#     print("Whole proving time is:",p_whole_time)
#     print("Whole verifing time is:",v_whole_time)
# print("p_tank:",p_time_tank)
# print("v_tank:",v_time_tank)
# with open("verify_time_bio30.json",'w+') as j1:
#     j1.write(str(v_time_tank))
#     j1.close()
# with open("proof_time_bio30.json","w+") as j2:
#     j2.write(str(p_time_tank))
#     j2.close()
