# Supplementary material for: A novel privacy-preserving biometric authentication scheme
Source: PLoS One. 2023 May 25;18(5):e0286215. doi: 10.1371/journal.pone.0286215 (PMC10212112; doi:10.1371/journal.pone.0286215)
Supplement: S1 Data — (ZIP) [file pone.0286215.s001.zip › Data/BAZKP_system/trusted_setup.py]

import pyunit_prime
import random
import fast_computation
def get_large_n():
    p=pyunit_prime.get_large_prime_length(39)
    q=pyunit_prime.get_large_prime_length(39)
    modulus=p*q
    return modulus,p,q

def get_group_elements(n,modulus):
    num=modulus
    vec_h=[]
    vec_g=[]
    vec_ele=[]
    while True:
        ran_num_1=random.randint(0,num)
        if fast_computation.gcd(ran_num_1,num)==1:
            vec_h.append(ran_num_1)
        if len(vec_h)==n:
            break
    while True:
        ran_num_2= random.randint(0,num)
        if fast_computation.gcd(ran_num_2,num)==1:
            vec_g.append(ran_num_2)
        if len(vec_g) == n:
            break
    for i in range(0,2):
        while True:
            c=random.randint(0,num)
            if fast_computation.gcd(c,num)==1:
                vec_ele.append(c)
                break
    g,h=vec_ele[0],vec_ele[1]
    return vec_h,vec_g,g,h
