# Supplementary material for: A novel privacy-preserving biometric authentication scheme
Source: PLoS One. 2023 May 25;18(5):e0286215. doi: 10.1371/journal.pone.0286215 (PMC10212112; doi:10.1371/journal.pone.0286215)
Supplement: S1 Data — (ZIP) [file pone.0286215.s001.zip › Data/BAZKP_system/Biometric_range.py]

import random
import fast_computation as cp

def get_vector_y(y,n):
    vector_y=[]
    for i in range(1,n+1):
        vector_y.append(y*i)
    return vector_y


def get_chongji(vector_y):
    sum=0
    for i in vector_y:
        sum+=(i*i)
    return sum


def get_blinding_vector(modulus,n):
    vector_s_r=[]
    vector_s_l=[]
    for i in range(0,n):
        vector_s_l.append(random.randint(0,modulus))
        vector_s_r.append(random.randint(0,modulus))
    return vector_s_r,vector_s_l


def prover_first(vector_g,vector_h,vector_s_l,vector_s_r,h,vector_w,vector_w_,vector_d,modulus):

    gama=random.randint(0,modulus)
    belta=random.randint(0,modulus)
    rou=random.randint(0,modulus)
    fama=random.randint(0,modulus)
    yuan=random.randint(0,modulus)

    n=len(vector_w)

    W=cp.fast_ex_mod(h,gama,modulus)
    for i in range(0,n):
        W_to_mul=cp.fast_mul_mod(cp.fast_ex_mod(vector_g[i],vector_w[i],modulus),cp.fast_ex_mod(vector_h[i],vector_w[i],modulus),modulus)
        W=cp.fast_mul_mod(W,W_to_mul,modulus)

    D=cp.fast_ex_mod(h,belta,modulus)
    for j in range(0,n):
        D_to_mul=cp.fast_mul_mod(cp.fast_ex_mod(vector_g[j],vector_d[j],modulus),cp.fast_ex_mod(vector_h[j],vector_d[j],modulus),modulus)
        D=cp.fast_mul_mod(D,D_to_mul,modulus)

    W_=cp.fast_ex_mod(h,yuan,modulus)
    for k in range(0,n):
        W__to_mul=cp.fast_mul_mod(cp.fast_ex_mod(vector_g[k],vector_w_[k],modulus),cp.fast_ex_mod(vector_h[k],vector_w_[k],modulus),modulus)
        W_=cp.fast_mul_mod(W_,W__to_mul,modulus)

    S=cp.fast_ex_mod(h,rou,modulus)
    for p in range(0,n):
        S_to_mul=cp.fast_mul_mod(cp.fast_ex_mod(vector_g[p],vector_s_l[p],modulus),cp.fast_ex_mod(vector_h[p],vector_s_r[p],modulus),modulus)
        S = cp.fast_mul_mod(S,S_to_mul,modulus)

    K=cp.fast_ex_mod(h,fama,modulus)
    return W,D,S,K,gama,belta,rou,fama,W_,yuan

def verifier_first(n):
    y=random.randint(1,n)
    z=random.randint(1,n)
    c=random.randint(1,n)
    return y,z,c


def prover_second(gama,belta,fama,yuan,c,vector_d,vector_y,vector_s_l,vector_s_r,modulus,z,g,h):

    e=c*(yuan+belta-gama)+fama
    tao_1=random.randint(0,modulus)
    tao_2=random.randint(0,modulus)

    n=len(vector_d)

    t_1=0

    for i in range(0,n):
        t_1_coun_1=(vector_d[i]*z-vector_y[i])*vector_s_r[i]
        t_1_coun_2=(vector_d[i]*z+vector_y[i])*vector_s_l[i]
        t_1=t_1+t_1_coun_1+t_1_coun_2

    t_2=0

    for j in range(0,n):
        t_2+=(vector_s_l[j]*vector_s_r[j])

    T1=cp.fast_mul_mod(cp.fast_ex_mod(g,t_1,modulus),cp.fast_ex_mod(h,tao_1,modulus),modulus)
    T2=cp.fast_mul_mod(cp.fast_ex_mod(g,t_2,modulus),cp.fast_ex_mod(h,tao_2,modulus),modulus)
    return T1,T2,e,tao_1,tao_2


def verifier_second(modulus):

    x=random.randint(1,modulus)
    return x


def prover_third(vector_d,vector_y,vector_s_l,vector_s_r,tao1,tao2,r,belta,rou,x,z):

    vector_l=[]
    vector_r=[]

    n=len(vector_s_r)

    for i in range(0,n):
        vector_l.append(vector_d[i]*z-vector_y[i]+vector_s_l[i]*x)
        vector_r.append(vector_d[i]*z+vector_y[i]+vector_s_r[i]*x)

    t=0

    for j in range(0,n):
        t+=(vector_l[j]*vector_r[j])

    tao_x=tao2*(x**2)+tao1*x+(z**2)*r
    miu=belta*z+rou*x
    return tao_x,miu,t,vector_l,vector_r


def verifier_fin(g,h,D,S,W,W_,K,V,vector_g,vector_h,vector_l,vector_r,vector_y,z,x,c,e,t,chongji,tao_x,modulus,miu,T1,T2):

    P=cp.fast_mul_mod(cp.fast_ex_mod(D,z,modulus),cp.fast_ex_mod(S,x,modulus),modulus)

    n=len(vector_r)

    for i in range(0,n):
        P_count=cp.fast_mul_mod(cp.fast_ex_mod(vector_g[i],-vector_y[i],modulus),cp.fast_ex_mod(vector_h[i],vector_y[i],modulus),modulus)
        P=cp.fast_mul_mod(P,P_count,modulus)

    P_other=cp.fast_ex_mod(h,miu,modulus)

    for j in range(0,n):
        P_other_count=cp.fast_mul_mod(cp.fast_ex_mod(vector_g[j],vector_l[j],modulus),cp.fast_ex_mod(vector_h[j],vector_r[j],modulus),modulus)
        P_other=cp.fast_mul_mod(P_other,P_other_count,modulus)

    if P!=P_other:
        print("p")
        return False

    eq1=cp.fast_mul_mod(cp.fast_ex_mod(g,t,modulus),cp.fast_ex_mod(h,tao_x,modulus),modulus)

    tank1=cp.fast_mul_mod(cp.fast_ex_mod(V,z**2,modulus),cp.fast_ex_mod(g,-chongji,modulus),modulus)
    tank2=cp.fast_mul_mod(cp.fast_ex_mod(T1,x,modulus),cp.fast_ex_mod(T2,x**2,modulus),modulus)
    eq2=cp.fast_mul_mod(tank1,tank2,modulus)

    if eq1!=eq2:
        print("p1")
        return False

    t_count=0

    for p in range(0,n):
        t_count+=(vector_l[p]*vector_r[p])

    if t!=t_count:
        print("p2")
        return False


    eq_left=cp.fast_mul_mod(cp.fast_ex_mod(W,c,modulus),cp.fast_ex_mod(h,e,modulus),modulus)

    eq_right_1=cp.fast_mul_mod(cp.fast_ex_mod(D,c,modulus),K,modulus)
    eq_right_1=cp.fast_mul_mod(cp.fast_ex_mod(W_,c,modulus),eq_right_1,modulus)
    # for m in range(0,n):
    #     eq_right_count=cp.fast_mul_mod(cp.fast_ex_mod(vector_g[m],c*vector_b[m],modulus),cp.fast_ex_mod(vector_h[m],c*vector_b[m],modulus),modulus)
    #     eq_right_1=cp.fast_mul_mod(eq_right_1,eq_right_count,modulus)

    if eq_left!=eq_right_1:
        print("p3")
        return False
    print("OK")
    return True
